# Supplementary material for: Astrocytic-OTUD7B ameliorates murine experimental autoimmune encephalomyelitis by stabilizing glial fibrillary acidic protein and preventing inflammation
Source: Nat Commun. 2025 Oct 20;16:9279. doi: 10.1038/s41467-025-65093-4 (PMC12537900; doi:10.1038/s41467-025-65093-4)
Supplement: Supplementary file 7 — Source data [file 41467_2025_65093_MOESM7_ESM.xlsx]

## Sheet: Raw data
	Figure 1B					Figure 1D
	Day 0	Day 15	Day 22
	1	1.78	1.6			Day 0	Day 15
	1.1	1.62	1.3			1	10.3
	1.05	1.6	1.2			0.004	10.66		p value=0.0080
						5.59	11.55
	p value= 0.0006
	p value= 0.0871
	Figure 2B
	d.p.i.	WT1	WT2	WT3	WT4	WT5	WT6	WT7	WT8	WT9	KO1	KO2	KO3	KO4	KO5	KO6	KO7		p value
	0	0	0	0	0	0	0	0	0	0	0	0	0	0	0	0	0		-
	1	0	0	0	0	0	0	0	0	0	0	0	0	0	0	0	0		-
	2	0	0	0	0	0	0	0	0	0	0	0	0	0	0	0	0		-
	3	0	0	0	0	0	0	0	0	0	0	0	0	0	0	0	0		-
	4	0	0	0	0	0	0	0	0	0	0	0	0	0	0	0	0		-
	5	0	0	0	0	0	0	0	0	0	0	0	0	0	0	0	0		-
	6	0	0	0	0	0	0	0	0	0	0	0	0	0	0	0	0		-
	7	0	0	0	0	0	0	0	0	0	0	0	0	0	0	0	0		-
	8	0	0	0	0	0	0	0	0	0	0	0	0	0	0	0	0		-
	9	0	0	0	0	0	0	0	0	0	0	0	0	0	0	0	0		-
	10	0	0	0	0	0	0	0	0	0	0	0	0	0	0	0	0		-
	11	0	0	0	0	0	0	0	0	0.5	0	0	0	0	0	0	0		0.3963
	12	0	0	1.5	0	0	0	0	0	1.5	0	0	0.5	1	1.5	0.5	0.75		0.3891
	13	0	0	2	0	0	0.5	0	0.75	2	0.5	0	2	2.25	2.5	1.5	1.5		0.0665
	14	0	0	2	0.5	0	1.5	1.5	1	3	2	0	2	3	3	2	2.25		0.0792
	15	0	0	2.5	1.5	0	2	2.25	1	3	2.25	0.5	2.5	3	3	3	3		0.0594
	16	0	0	2.5	1.5	0	2.5	3	1	3	3	1.5	3	3	3	3	3		0.0291
	17	0	0	2.5	1.5	0	2.5	3	1	3	3	2.5	3	3	3	3	3		0.0125
	18	0	0	2.5	1.5	0	2.5	3	0.5	3	2.75	3	3	3	3	3	3		0.0098
	19	0	0	2	1.5	0	2.25	3	0.5	3	2.75	3	3	3	3	3	3		0.0052
	20	0	0	2	1.5	0	2	2.75	0	3	2.25	3	3	2.75	3	3	3		0.0055
	21	0	0	2	1	0	1.5	2.5	0	3	2	3	3	2.75	3	3	3		0.0027
	22	0	0	2	1	0	1.5	2.5	0	3	2	3	3	2.75	3	3	3		0.0027
	23	0	0	2	1	0	1.5	2.5	0	3	2	3	3	2.75	3	3	3		0.0027
	24	0	0	1.5	1	0	1	2.25	0	3	1	3	3	2.75	3	3	3		0.0036
	25	0	0	1.5	1	0	1	2.25	0	2.5	1	3	3	2.75	3	3	3		0.0017
	26	0	0	1.5	1	0	1	2.25	0	2.5	1	3	3	2.75	3	3	3		0.0017
	27	0	0	1.5	1	0	1	2.25	0	2.5	1	3	3	2.5	3	3	3		0.0019
	28	0	0	1.5	1	0	1	2.25	0	2.25	1	3	3	2.5	3	3	3		0.0013
	29	0	0	1	1	0	1	2	0	2.25	1	3	3	2.5	3	2.5	3		0.0008
	30	0	0	1	1.5	0	1	2	0	2.25	1	3	3	2.5	3	2.5	3		0.0012
	31	0	0	1	1.5	0	1	1.5	0	2	1	3	3	2.5	3	2.75	3		0.0003
	32	0	0	1	1	0	1	1.5	0	2	1	3	3	2.5	3	2.75	3		0.0002
	33	0	0	1	1	0	1	1.5	0	2	1	3	3	2.5	3	2.75	3		0.0002
	34	0	0	1	1	0	1	1	0	2	1	3	3	2.5	3	2.5	3		0.0001
	35	0	0	1	1	0	1	1	0	2	1	3	3	2.5	3	3	3		<0.0001
	36	0	0	1	1	0	1	1	0	2	1	3	3	2.5	3	2.75	3		0.0001
	37	0	0	1	1	0	1	1	0	2	1	3	3	2.5	3	2.75	3		0.0001
	38	0	0	1	1	0	1	1	0	2	1	3	3	2.5	3	2.75	3		0.0001
	39	0	0	1	3	0	1	1	0	2	2.5	3	3	2.5	3	2.75	3		0.0003
	40	0	0	1	3	0	2.5	1	0	1.5	2.5	3	3	2.5	3	2.75	3		0.0011
	Figure 2C
		WT1	WT2	WT3	WT4	WT5	WT6	WT7	KO1	KO2	KO3	KO4	KO5		p value
	1	100	100	100	100	100	100	100	100	100	100	100	100		-
	2	87.4942	89.6692	86.7341	90.2597	93.0435	98.0243	89.8162	90.7906	90.2091	86.0488	93.8438	93.5949		0.934
	3	89.454	94.1381	88.7587	92.2511	93.913	94.5289	91.853	91.2685	90.4641	85.8495	96.896	96.3647		0.9842
	4	96.3136	99.5937	90.0373	95.9307	95.9783	96.8085	91.6046	97.0026	94.9006	89.0384	97.1547	97.7496		0.9954
	5	91.6939	98.0267	94.406	92.9437	97.2283	98.8349	91.9523	96.0469	92.5038	90.1844	96.8443	98.6151		0.9274
	6	95.8003	106.616	95.951	95.4978	98.2065	98.3283	93.2936	100.087	96.0734	94.4195	97.1547	99.5384		0.9216
	7	97.9001	104.469	103.09	97.7922	96.1957	104.965	93.1446	99.4353	98.2152	95.2666	96.3787	99.019		0.3802
	8	98.9734	106.268	101.758	97.9221	100.598	101.773	97.0691	99.4787	95.8695	97.2098	99.224	95.8454		0.0726
	9	100.887	107.545	105.328	98.355	100.054	104.255	95.231	98.8271	97.9602	101.046	102.173	97.4611		0.3221
	10	102.8	104.933	103.729	99.2641	97.6087	105.421	96.4729	99.9566	98.2152	96.0638	96.8443	93.4218		0.0357
	11	104.526	104.005	110.868	99.3939	99.0217	104.813	95.5291	98.6099	99.1841	93.423	100.207	103.751		0.2115
	12	103.5	103.831	110.229	101.515	100.272	97.8723	95.0323	98.4796	100.357	79.8705	89.3947	99.2499		0.0611
	13	102.753	101.045	110.602	97.2727	99.837	89.8683	96.622	94.5699	90.515	72.0977	85.4113	98.442		0.0361
	14	103.733	100.522	106.127	91.9913	102.228	87.1834	95.1813	88.358	83.4778	76.1834	82.359	91.9215		0.0051
	15	103.546	99.5357	102.397	87.2294	100.489	87.0821	93.6413	83.6664	78.3784	74.9377	80.2897	87.5361		0.0018
	16	103.453	98.8392	99.3074	84.4156	98.8587	91.6413	89.0214	83.1451	73.075	80.5182	83.7558	87.0167		0.004
	Figure 3G
		WT1	WT2	WT3	KO1	KO2	KO3		p value
	Cxcl1	92.3	114.82	168.7	513.81	698.6	465.72		0.0043
	Cxcl10	183.97	81.19	158.49	441.11	664.9	302.33		0.0406
	Cxcl11	7.85	5.53	3.23	12.12	14.57	14.17		0.0062
	Ccl2	195.81	101.35	160.15	441.11	632.53	560.27		0.0032
	Ccl20	5.25	2.23	3.36	11.97	10.52	14.08		0.0032
	Figure 4B
		WT1	WT2	WT3	WT4	WT5	WT6	WT7	WT8	KO1	KO2	KO3	KO4	KO5	KO6	KO7	KO8		p value
	CD3+CD4+	9630	49300	4660	12100	15900	10500	23000	6370	37100	44800	65700	27600	21000	11500	75000	47200		0.007399
	CD3+CD8+	3600	4250	3150	2470	3380	4610	9710	3500	8690	3740	7520	8410	3720	3000	15600			0.756729
	CD19+ B220+	1100	3280	2390	6350	39500	3100	10200	4080	6160	5760	5610	10600	4320	3000	8880	6660		0.793169
	CD11c+	16500	58700	12200	19200	36500	28800	29100	42600	62700	51300	115000	42200	35300	15900	47500	81400		0.005147
	Ly6chi CD11b+	45500	32000	18700	26500	44600	12400	41800	18700	47600	25500	60300	82700	53200	48300	54100	52900		0.012558
	F4/80+ CD11b+	37400	13900	52300	42200	23100	57400	56600	47200	94600	48200	94400	121000	59500	44400	133000	115000		1e-06
	Figure 4D
		WT1	WT2	WT3	WT4	WT5	WT6	KO1	KO2	KO3	KO4	KO5	KO6	KO7		p value
	GMCSF+ CD4+	4510	2070	2590	7280	3070	4510	11700	22400	11800	11500	6510	20100	17500		0.005337
	IFN-γ+ CD4+	8010	4570	17500	9950	6140	8010	37500	43700	19800	26000	11100	38800	19700		5e-06
	IL-17+ CD4+	5750	3860	3580	2440	5710	5750	11300	21800	8240	12000	9630	14700	14200		0.019919
	Figure 4E
		WT1	WT2	WT3	KO1	KO2	KO3		p value
	Ifn-γ	231.52	181.01	267.79	1101.3	1473.46	932.52		0.0043
	Il-17	616.66	896.6	1162.75	7214.41	9719.5	6638		0.0019
	Gmcsf	90.61	51.5	117.92	7115.09	7894.68	10784.5		0.0016
	Tnf	81.19	63.92	78.97	225.71	288.68	242.75		0.0008
	Nos2	59.89	23.09	32.77	109.89	219.03	111.54		0.0456
	Figure 5A
	CXCL1	WT1	WT2	WT3	KO1	KO2	KO3		p value
	TNF	7.12	5.86	5.82	11.77	12.02	14.05		0.025705
	IFN-γ	2.68	2.16	1.62	3.52	2.39081	2.54		0.092817
	IL-17	2.95	2.85	1.94	3.72	4.43	3.83		0.051532
	CXCL10	WT1	WT2	WT3	KO1	KO2	KO3		p value
	TNF	7.9	8.31	8.11	19.38	19.44	18.83		0.017691
	IFN-γ	63.11	42.51	43.41	53.51	55.13	59.92		0.133417
	IL-17	0.98	1.65	0.5	1.699	1.44	1.85		0.880762
	CXCL11	WT1	WT2	WT3	KO1	KO2	KO3		p value
	TNF	17.0079	14.6035	13.2515	64.6706	59.6707	66.8507		0.050317
	IFN-γ	175.764	165.135	152.482	139.1	144.007	256		0.509573
	IL-17	1.66	1.52	1.19	1.67597	1.68763	1.35191		0.995986
	Ccl2	WT1	WT2	WT3	KO1	KO2	KO3		p value
	TNF	23.1831	22.3934	21.1121	33.0139	36.6312	37.014		8e-06
	IFN-γ	17.7531	18.1891	15.4015	20.2521	11.6318	18.1891		0.816401
	IL-17	1.15669	1.19334	1.07549	1.06069	1.71713	0.891929		0.964368
	Ccl20	WT1	WT2	WT3	KO1	KO2	KO3		p value
	TNF	2.89287	3.25465	3.39286	6.19	6.36	5.75		<0.000001
	IFN-γ	2.51839	1.90858	1.91521	2.72263	2.18859	2.47941		0.119714
	IL-17	1.17895	1.08862	1.05154	1.52098	1.20999	1.26576		0.300191
	Nos2	WT1	WT2	WT3	KO1	KO2	KO3		p value
	TNF	8.4123	6.53189	7.09843	31.5514	31.1967	32.6845		0.008309
	IFN-γ	73.1355	66.6023	63.4479	57.4805	86.5223	41.7875		0.469074
	IL-17	1.71416	1.78077	0.91859	1.82766	1.59107	1.52098		0.982329
	IL6	WT1	WT2	WT3	KO1	KO2	KO3		p value
	TNF	1.64433	1.90198	1.90858	2.75108	3.23777	2.20381		0.001833
	IFN-γ	2.75585	2.39081	2.38254	2.46229	2.69447	2.62079		0.724486
	IL-17	1.48195	1.28565	0.977725	1.01045	0.72196	1.20581		0.263656
						Figure 5B
				Figure 5C
				Figure 5D
			Figure 6A
			Figure 6B
			Il6	WT1	WT2	WT3	KO1	KO2	KO3	p value				Ccl2	WT1	WT2	WT3	KO1	KO2	KO3	p value
			-	4.75044	5.72679	5.33936	6.9	8.03	8.87	0.014				-	32.08	36.22	34.37	62.45	69.98	61.25	0.0005
			+pCMV-Otud7b	2.55	2.09	1.82	1.9	2.25	2.21	0.8963				+pCMV-Otud7b	14.03	14.44	10.17	12.86	12.9	10.9	0.685
			Cxcl1	WT1	WT2	WT3	KO1	KO2	KO3	p value				Cxcl10	WT1	WT2	WT3	KO1	KO2	KO3	p avlue
			-	4.09	4.45	4.56	12.05	14.38	17.3	0.0026				-	22.54	23.25	26.29	57.36	54.49	53.07	<0.0001
			+pCMV-Otud7b	3.65	3.54	2.95	3.19	3.3	2.78	0.3414				+pCMV-Otud7b	4.54	3.89	5.66	4.86	3.97	6.2	0.7247
			Nos2	WT1	WT2	WT3	KO1	KO2	KO3	p value				Cxcl11	WT1	WT2	WT3	KO1	KO2	KO3	p value
			-	7.2	8.89	8.61	10.85	13.03	15.41	0.0265				-	16.6121	13.5334	13.9288	36.9209	37.6243	34.1781	0.0001
			+pCMV-Otud7b	5.33	6.73	6.1	4.21	5.64	6.17	0.3729				+pCMV-Otud7b	6.29648	5.92284	5.33936	5.91019	5.169	6.72717	0.8836
														Ccl20	WT1	WT2	WT3	KO1	KO2	KO3	p value
														-	8.17611	7.52887	7.74537	16.5193	14.6567	17.6713	0.0007
														+pCMV-Otud7b	3.84501	2.92217	3.31728	3.6791	4.33301	4.10296	0.1087
				Figure 7C
				Figure 7D
					Figure 7E
					Figure 7F
						Figure 7G
						Figure 7H
					Figure 8B
			Figure 8C
				WT1	WT2	WT3	WT4	KO1	KO2	KO3	KO4	p value
			Day 1	29.7657	18.4714	21.4698	28.5801	47.4308	57.9456	47.3893	27.8481	8.4e-05
			Day 2	19.4378	19.3838	11.7338	9.77217	32.7299	28.2026	24.3872	28.9359	0.000216
			Day 3	11.5645	11.0904	12.5219	16.4777	6.00922	3.95827	3.92245	4.92982	0.039127
			Day 4	10.2855	10.2875	4.81194	15.0684	2.36262	3.5605	2.79678	2.2899	0.0062
			Day 5	4.9152	6.55248	8.69933	5.27147	0.601001	1.67697	1.72078	0.857242	0.000848
					Figure 8F
						Figure 8G
			Figure S1F
				WT1	WT2	WT3	WT4	WT5	WT6	WT7	KO1	KO2	KO3	KO4	KO5	KO6	KO7	p value
			CD3+CD4+	2510	1040	3650	1580	4640	3050		600	1110	736	1580	1430	2160		0.765204
			CD3+CD8+	1240	4190	1960	1670	2900	3140		1200	420	969	1160	2600	1740		0.813032
			CD19+ B220+	5180	2150	37100	10300	17000	5280	13100	2500	1050	16500	18600	20900	20600	26400	0.607902
			CD11c+	18800	10500	28600	5910	4200	6260	8990	6280	6350	10400	12000	11400	6550	4910	0.429117
			Ly6chi CD11b+	15700	11000	37300	9540	7480	13400	8140	6530	4650	19900	16000	13700	8450	7920	0.428393
			F4/80+ CD11b+	9000	15500	39200	8380	38000	41300	38100	8080	2480	19400	21500	37000	25400	17300	0.071849
			Figure S1G	WT1	WT2	WT3	WT4	WT5	WT6	WT7	KO1	KO2	KO3	KO4	KO5	KO6	KO7	p value
			CD3+CD4+	12000000	11600000	8700000	9650000	12100000	14000000	12800000	17200000	14000000	13500000	11600000	15000000	10100000	11900000	0.1411
			CD3+CD8+	7050000	6610000	7240000	7300000	10700000	11100000	9740000	10000000	9060000	12600000	11500000	13100000	8130000	10000000	0.0585
			CD19+ B220+	13200000	14800000	18200000	26000000	21300000			25500000	12300000	7780000	19800000	20800000			0.7184
			CD11c+	2840000	3390000	2950000	3370000	8570000	9840000	8190000	4680000	4520000	5270000	4760000	12200000	8500000	6480000	0.5265
			Ly6chi CD11b+	245000	414000	128000	239000	284000	302000	536000	382000	334000	325000	172000	330000	660000	176000	0.6849
			F4/80+ CD11b+	146000	162000	114000	228000	635000	884000	858000	299000	225000	368000	242000	880000	1100000	540000	0.6358
			Figure S1H	WT1	WT2	WT3	WT4	WT5	WT6	WT7	KO1	KO2	KO3	KO4	KO5	KO6	KO7	p value
			CD3+CD4+	7990000	7110000	4370000	7030000	4550000	4430000		8760000	7500000	7100000	6240000	7590000	6720000		0.0931
			CD3+CD8+	6140000	6070000	3390000	6520000	3490000	3090000		5530000	5150000	6780000	6700000	5310000	5940000		0.1503
			CD19+B220+	1940000	2410000	1990000	2670000				3960000	4670000	2200000	2660000				0.1097
			CD11c+	318000	260000	410000	764000	587000	429000	810000	354000	404000	784000	726000	1170000	2010000	807000	0.1189
			Ly6chi CD11b+	5000	6040	4970	14800	5090	4700	61500	8310	9840	12400	11600	12800	137000	10400	0.4811
			F4/80+CD11b+	16700	15000	4490	15600	168000	121000	296000	5240	8600	12200	7510	341000	675000	189000	0.4284
